# Supplementary material for: Enzymatic Transglycosylation Features in Synthesis of 8-Aza-7-Deazapurine Fleximer Nucleosides by Recombinant E. coli PNP: Synthesis and Structure Determination of Minor Products
Source: Biomolecules. 2024 Jul 4;14(7):798. doi: 10.3390/biom14070798 (PMC11275124; doi:10.3390/biom14070798)
Supplement: Supplementary file 1 [file biomolecules-14-00798-s001.zip]

Archive with 1 entries (1 files):
- biomolecules-3053216-supplementary.pdf
